# Supplementary material for: Aminoethoxyvinylglicine and 1-Methylcyclopropene: Effects on Preharvest Drop, Fruit Maturity, Quality, and Associated Gene Expression of ‘Honeycrisp’ Apples in the US Mid-Atlantic
Source: Plants (Basel). 2024 Sep 8;13(17):2524. doi: 10.3390/plants13172524 (PMC11397464; doi:10.3390/plants13172524)
Supplement: Supplementary file 1 [file plants-13-02524-s001.zip › Table S1_F.xlsx]

## Sheet: SupplTableS2
Supplementary Table S1. Pearson correlation coefficients for preharvest fruit drop, ethylene production, physicochemical parameters, skin color, expression of ethylene biosynthesis and perception- related genes, as well as anthocyanin biosynthesis-related genes of ‘Honeycrisp’ apples subjected to AVG and 1-MCP treatments and evaluated throughout ripening on-the-tree.
	Ethylene	Firmness	SPI	SSC	TA	Surface Skin Color	Red Blush	Background Skin Color	IAD	Fruit Drop	MdPAL	MdCHS	MdCHI	MdF3H	MdDFR	MdLDOX	MdUFGT	MdACS1	MdACO1	MdERS1	MdERS2	MdETR1	MdETR2	MdETR5	MdCTR1
Ethylene	1	−0.99*	0.99*	0.87*	−0.99*	−0.92*	0.94*	−0.91*	−0.94*	0.92*	0.98*	0.95*	0.95*	0.97*	0.96*	0.95*	0.96*	0.94*	0.95*	0.91*	0.93*	0.94*	0.91*	0.93*	0.89*
Firmness		1	−0.99*	−0.85*	0.98*	0.92*	−0.95*	0.89*	0.93*	−0.90*	−0.96*	−0.92*	−0.91*	−0.93*	−0.94*	−0.93*	−0.93*	−0.95*	−0.96*	−0.92*	−0.89*	−0.92*	−0.93*	−0.93*	−0.91*
SPI			1	0.86*	−0.99*	−0.89*	0.94*	−0.88*	−0.91*	0.94*	0.98*	0.94*	0.92*	0.94*	0.96*	0.93*	0.95*	0.96*	0.96*	0.94*	0.91*	0.95*	0.94*	0.94*	0.92*
SSC				1	−0.83*	−0.83*	0.73*	−0.65*	−0.72*	0.87*	0.82*	0.87*	0.80*	0.82*	0.85*	0.74*	0.82*	0.75*	0.79*	0.84*	0.95*	0.87*	0.87*	0.82*	0.84*
TA					1	0.89*	−0.94*	0.9*	0.94*	−0.92*	−0.99*	−0.95*	−0.94*	−0.95*	−0.97*	−0.94*	−0.96*	−0.96*	−0.95*	−0.92*	−0.91*	−0.94*	−0.92*	−0.92*	−0.90*
Surface Skin Color						1	−0.91*	0.9*	0.91*	−0.77*	−0.89*	−0.89*	−0.89*	−0.93*	−0.87*	−0.93*	−0.88*	−0.84*	−0.92*	−0.80*	−0.83*	−0.82*	−0.81*	−0.84*	−0.80*
Red Blush							1	−0.95*	−0.97*	0.83*	0.94*	0.87*	0.92*	0.92*	0.90*	0.95*	0.91*	0.92*	0.93*	0.82*	0.79*	0.84*	0.81*	0.85*	0.81*
Background Skin Color								1	0.99*	−0.73*	−0.93*	−0.87*	−0.95*	−0.95*	−0.89*	−0.97*	−0.91*	−0.85*	−0.87*	−0.7*	−0.78*	−0.76*	−0.69*	−0.74*	−0.67*
IAD									1	−0.78*	−0.94*	−0.87*	−0.95*	−0.97*	−0.91*	−0.97*	−0.93*	−0.86*	−0.88*	−0.75*	−0.83*	−0.80*	−0.74*	−0.78*	−0.72*
Fruit Drop										1	0.90*	0.92*	0.87*	0.83*	0.92*	0.80*	0.91*	0.93*	0.90*	0.96*	0.91*	0.98*	0.96*	0.94*	0.95*
MdPAL											1	0.97*	0.97*	0.96*	0.99*	0.95*	0.99*	0.95*	0.93*	0.88*	0.92*	0.92*	0.88*	0.88*	0.86*
MdCHS												1	0.96*	0.94*	0.98*	0.91*	0.99*	0.93*	0.92*	0.90*	0.95*	0.96*	0.89*	0.89*	0.88*
MdCHI													1	0.97*	0.97*	0.94*	0.99*	0.89*	0.89*	0.80*	0.91*	0.88*	0.80*	0.82*	0.78*
MdF3H														1	0.94*	0.98*	0.96*	0.87*	0.91*	0.81*	0.92*	0.87*	0.81*	0.84*	0.78*
MdDFR															1	0.91*	0.99*	0.94*	0.90*	0.88*	0.95*	0.94*	0.88*	0.87*	0.86*
MdLDOX																1	0.94*	0.90*	0.93*	0.81*	0.83*	0.84*	0.79*	0.85*	0.78*
MdUFGT																	1	0.93*	0.92*	0.87*	0.93*	0.93*	0.86*	0.87*	0.84*
MdACS1																		1	0.97*	0.95*	0.83*	0.95*	0.94*	0.95*	0.94*
MdACO1																			1	0.94*	0.83*	0.94*	0.93*	0.97*	0.93*
MdERS1																				1	0.86*	0.98*	0.99*	0.99*	0.99*
MdERS2																					1	0.92*	0.87*	0.84*	0.83*
MdETR1																						1	0.97*	0.97*	0.97*
MdETR2																							1	0.98*	0.99*
MdETR5																								1	0.98*
MdCTR1																									1
All correlations shown are significant (*; P ≤ 0.05).
